# Supplementary material for: What are microsatellites and how to choose the best tool: a user-friendly review of SSR and 74 SSR mining tools
Source: Front Genet. 2024 Nov 13;15:1474611. doi: 10.3389/fgene.2024.1474611 (PMC11599195; doi:10.3389/fgene.2024.1474611)
Supplement: Supplementary file 1 [file Table1.xlsx]

## Sheet: Table 1
Name	Cited in reviews	Availability in 2024	Reference/ Year	Citations	Tool's Link
BatchPrimer3	No	Yes	You 2008	961	http://wheat.pw.usda.gov/demos/BatchPrimer3/
CandiSSR	No	Yes	Xia 2016	56	https://github.com/xiaenhua/CandiSSR
Dot2Dot	No	Yes	Genovese 2019	15	https://github.com/Gege7177/Dot2dot
EasySSR	No	Yes	Alves 2023	1	https://computationalbiology.ufpa.br/easyssr/
Etandem/Equicktandem	Yes	Yes	Rice 2000	N/A	https://www.bioinformatics.nl/cgi-bin/emboss/help/equicktandem
FullSSR	No	Yes	Metz 2016	18	https://sourceforge.net/projects/fullssr/
GMATa	No	Yes	Wang 2016	211	https://sourceforge.net/projects/gmata/?source=navbar
GMATo	No	Yes	Wang 2013	119	https://sourceforge.net/projects/gmato/files/?source=navbar
IDSSR	No	Yes	Guang 2019	15	https://github.com/Allsummerking/IDSSR
IMEx	Yes	Yes	Mudunuri 2007	231	http://www.mcr.org.in/IMEX/download.html
Imperfect SSR Finder	No	Yes	Stieneke 2007	10	https://ssr.nwisrl.ars.usda.gov/
Kmer-SSR	No	Yes	Pickett 2017	25	https://github.com/ridgelab/Kmer-SSR
Krait	No	Yes	Du 2018	132	https://github.com/lmdu/krait
MegaSSR	No	Yes	Mokhtar 2023	1	https://bioinformatics.um6p.ma/MegaSSR
MICAS	Yes	Yes	Sreenu 2003	27	http://www.mcr.org.in/micas/
Micro-Primers	No	Yes	Alves 2022	2	https://github.com/FilAlves/micro-primers
Microsatellite repeats finder	No	Yes	Bikandi 2006	5	http://insilico.ehu.es/mini_tools/microsatellites/?info
MiMi	No	Yes	Fox 2019	16	https://github.com/graemefox/mimi
MISA	Yes	Yes	Thiel 2003	2602	https://webblast.ipk-gatersleben.de/misa/
Mreps	Yes	Yes	Kolpakov 2003	477	https://mreps.univ-mlv.fr/
msatcommander	Yes	Yes	Faircloth 2008	1071	https://code.google.com/archive/p/msatcommander/
PALfinder	No	Yes	Castoe 2012	300	https://sourceforge.net/projects/palfinder/
PERF	No	Yes	Avvaru 2018	41	https://github.com/rkmlab/perf
PolyMorphPredict	No	Yes	Das 2019	17	http://webtom.cabgrid.res.in/polypred/
PolySSR	No	Yes	Tang 2008	102	http://www.bioinformatics.nl/tools/polyssr/
RepeatMasker	Yes	Yes	Smit 1996 apud Tarailo-Graovac 2009	2443	https://www.repeatmasker.org/cgi-bin/WEBRepeatMasker
REPuter	Yes	Yes	Kurtz 2001	1859	http://bibiserv.techfak.uni-bielefeld.de/reputer/
SA-SSR	No	Yes	Pickett 2016	15	https://github.com/ridgelab/SA-SSR
SciRoKo	Yes	Yes	Kofler 2007	399	https://kofler.or.at/bioinformatics/SciRoKo/index.html
Spectral-repeat finder	Yes	Yes	Sharma 2004	196	http://www.imtech.res.in/raghava/srf
Sputnik	Yes	Yes	Morgante 2002	1465	http://wheat.pw.usda.gov/ITMI/EST-SSR/LaRota/
SSR_pipeline	No	Yes	Miller 2013	57	https://pubs.usgs.gov/ds/778/
SSR2Marker	No	Yes	Yue 2022	1	https://github.com/aaranyue/SSR2Marker
SSRenricher	No	Yes	Luo 2020	3	https://github.com/byemaxx/SSREnricher
SSRIT (CugiSSR)	Yes	Yes	Temnykh 2001	2056	https://archive.gramene.org/db/markers/ssrtool
SSRMMD	No	Yes	Gou 2020	25	https://github.com/GouXiangJian/SSRMMD
SSRpoly	No	Yes	Duran 2013	8	https://appliedbioinformatics.com.au/Edwards/index.php/SSRPoly
STAR	Yes	Yes	Delgrange 2004	142	http://atgc.lirmm.fr/star/
T-reks	Yes	Yes	Jorda 2009	196	https://bioinfo.crbm.cnrs.fr/index.php?route=tools&tool=3
TRF	Yes	Yes	Benson 1999	7903	https://tandem.bu.edu/trf/trf.html
TROLL	Yes	Yes	Castelo 2002	265	https://sourceforge.net/projects/finder/
Websat (WebTROLL)	No	Yes	Martins 2009	365	https://bioinfo.inf.ufg.br/websat/
Total					42

## Sheet: Table 2
Name	Cited in reviews	Availability in 2024	Reference/ Year	Citations	Tool's Link
ACMES	Yes	No	Reneker 2004	16	http://acmes.rnet.missouri.edu/
Adplot	Yes	No	Taneda 2004	25	Email
ATR Hunter	Yes	No	Wexler 2004	141	http://www.bioinfo.cs.technion.ac.il/ATRHunter
Dust/SIMPLE	Yes	No	Hancock 1994	170	http://life.anu.edu.au./
E-TRA	Yes	No	Karaca 2005	51	ftp.akdeniz.edu.tr/Araclar/e-TRA
Inverter	Yes	No	Wirawan 2010	14	http://bmserver.sce.ntu.edu.sg/INVERTER
LSAT	No	No	Biswas 2018	3	http://210.110.86.160/Lsat/Lsat.html
MfSAT	No	No	Chen 2011	3	http://hudacm11.mysinamail.com/hunan.html
MicrosatDesign	Yes	No	Singan 2005	4	http://daphnia.cgb.indiana.edu/wfleabase/software
Msatfinder	Yes	No	Thurston 2005	123	http://www.genomics.ceh.ac.uk/msatfinder/
Poly	Yes	No	Bizzaro 2003	36	http://bioinformatics.org/poly/wiki/
PolyPredictR	Yes	No	Odushlaine 2006	16	http://bioinformatics.rcsi.ie/vntrfinder/
ProGeRF	No	No	Lopes 2015	11	http://64.79.105.19/ligp/
QDD	No	No	Meglecz 2010	694	http://www.univ-provence.fr/gsite/Local/egee/dir/meglecz/QDD.html
RepeatFinder	Yes	No	Volfovsky 2001	203	http://www.tigr.org/softlab/
ReRep	No	No	Otto 2008	15	http://bioinfo.pdtis.fiocruz.br/ReRep/
Risa	No	No	Kim 2012	5	http://sol.kribb.re.kr/RISA/
SAT	No	No	Dereeper 2007	40	http://sat.cirad.fr/sat
SSRF	Yes	No	Sreenu 2003	27	Email
SSRfinder	Yes	No	Gao 2003	388	https://www.fresnostate.edu/ssrfinder/
SSRlocator	No	No	Da Maia 2008	276	http://microsatellite.org/ssr.php
SSRprimer	Yes	No	Jewell 2006	105	http://bioinformatics.pbcbasc.latrobe.edu.au/ssrdiscovery.html
SSR-Primer Generator	No	No	Hong 2011	1	http://168.188.15.158:8080/ssrpg/
SSRscanner	Yes	No	Anwar 2006	5	Email
SSRsearch	Yes	No	Nicot 2004	286	ftp://ftp.gramene.org/pub/gramene/software/scripts/ssr.pl
SSRserver	Yes	No	Jung 2007	267	https://www.rosaceae.org/node/55
STRING	Yes	No	Parisi 2003	79	http://www.caspur.it/~castri/STRING/
TandemSWAN	Yes	No	Boeva 2006	115	http://bioinform.genetika.ru/projects/swan/www/
TRDB	Yes	No	Gelfand 2007	218	https://tandem.bu.edu/cgi-bin/trdb/trdb.exe
TReaDS	No	No	Pellegrini 2012	14	http://bioalgo.iit.cnr.it/treads/
TRStalker	No	No	Pellegrini 2010	40	http://bioalgo.iit.cnr.it/
VNTRfinder	Yes	No	Odushlaine 2006	16	http://bioinformatics.rcsi.ie/vntrfinder/
Total					32

## Sheet: ST1-Figure6
Contagem de Availability in 2024	Rótulos de Coluna
Rótulos de Linha	No	Yes	Total Geral
No	11	26	37
Yes	21	16	37
Total Geral	32	42	74

## Sheet: ST1-Figure8
Citations	(Tudo)
Soma de Citations	Rótulos de Coluna
Rótulos de Linha	Yes	No	Total Geral
Etandem/ equicktandem (2000)	0		0
SSR-Primer Generator (2011)		1	1
MegaSSR (2023)		1	1
Easy SSR (2023)		1	1
SSR2Marker (2022)		1	1
Micro-Primers (2022)		2	2
SSREnricher (2020)		3	3
LSAT (2018)		3	3
MfSAT (2011)		3	3
MicrosatDesign (2005)	4		4
Risa (2012)		5	5
SSRscanner (2006)	5		5
Microsatellite repeats finder (2006)		5	5
SSRPoly (2013)		8	8
Imperfect SSR Finder (2007)		10	10
ProGeRF (2015)		11	11
Inverter (2010)	14		14
TReaDS (2012)		14	14
ReRep (2008)		15	15
Dot2Dot (2019)		15	15
SA-SSR (2016)		15	15
IDSSR (2019)		15	15
ACMES (2004)	16		16
MiMi (2019)		16	16
PolyPredictR (2006)	16		16
VNTRfinder (2006)	16		16
PolyMorphPredict (2019)		17	17
FullSSR (2016)		18	18
Adplot (2004)	25		25
Kmer-SSR (2017)		25	25
SSRMMD (2020)		25	25
MICAS (2003)	27		27
SSRF (2003)	27		27
Poly (2003)	36		36
SAT (2007)		40	40
TRStalker (2010)		40	40
PerfSSR (2018)		41	41
E-TRA (2005)	51		51
CandiSSR (2016)		56	56
SSR_pipeline (2013)		57	57
STRING (2003)	79		79
PolySSR (2008)		102	102
SSRPrimer (2006)	105		105
TandemSWAN (2006)	115		115
GMATo (2013)		119	119
Msatfinder (2005)	123		123
Krait (2018)		132	132
ATR Hunter (2004)	141		141
STAR (2004)	142		142
Dust/ SIMPLE (1994)	170		170
Spectral-repeat finder (2004)	196		196
T-reks (2009)	196		196
RepeatFinder (2001)	203		203
GMATa (2016)		211	211
TRDB (2007)	218		218
IMEx (2007)	231		231
TROLL (2002)	265		265
SSRServer (2007)	267		267
SSRLocator (2008)		276	276
SSRSearch (2004)	286		286
PALfinder (2012)		300	300
Websat (WebTROLL) (2009)		365	365
SSRFinder (2003)	388		388
SciRoKo (2007)	399		399
Mreps (2003)	477		477
QDD (2010)		694	694
BatchPrimer3 (2008)		961	961
msatcommander (2008)	1071		1071
Sputnik (2002)	1465		1465
REPuter (2001)	1859		1859
SSRIT (CugiSSR) (2001)	2056		2056
RepeatMasker (2009)	2443		2443
MISA (2003)	2602		2602
TRF (1999)	7903		7903
Total Geral	23637	3623	27260

## Sheet: ST2-Figure7
Contagem de Type of Tool	Rótulos de Coluna
Rótulos de Linha	Basis Tool	Pipeline Tool	Total Geral
1994	1		1
1999	1		1
2000	1		1
2001	3		3
2002	2		2
2003	6	1	7
2004	6		6
2005	2	1	3
2006	3	3	6
2007	3	3	6
2008		5	5
2009		3	3
2010	2	1	3
2011	1	1	2
2012		3	3
2013	1	2	3
2015		1	1
2016	1	3	4
2017	1		1
2018	1	2	3
2019	1	3	4
2020		2	2
2022		2	2
2023		2	2
Total Geral	36	38	74

## Sheet: SupplementaryTable1A
		Name	Cited in reviews	Availability in 2024	Reference/ Year	Citations	Tool's Link								1
	1	ACMES	Yes	No	Reneker 2004	16	http://acmes.rnet.missouri.edu/
	2	Adplot	Yes	No	Taneda 2004	25	Email
	3	ATR Hunter	Yes	No	Wexler 2004	141	http://www.bioinfo.cs.technion.ac.il/ATRHunter
	4	BatchPrimer3	No	Yes	You 2008	961	http://wheat.pw.usda.gov/demos/BatchPrimer3/
	5	CandiSSR	No	Yes	Xia 2016	56	https://github.com/xiaenhua/CandiSSR
	6	Dot2Dot	No	Yes	Genovese 2019	15	https://github.com/Gege7177/Dot2dot
	7	Dust/SIMPLE	Yes	No	Hancock 1994	170	http://life.anu.edu.au./
	8	EasySSR	No	Yes	Alves 2023	1	https://computationalbiology.ufpa.br/easyssr/
	9	Etandem/Equicktandem	Yes	Yes	Rice 2000	N/A	https://www.bioinformatics.nl/cgi-bin/emboss/help/equicktandem
	10	E-TRA	Yes	No	Karaca 2005	51	ftp.akdeniz.edu.tr/Araclar/e-TRA
	11	FullSSR	No	Yes	Metz 2016	18	https://sourceforge.net/projects/fullssr/
	12	GMATa	No	Yes	Wang 2016	211	https://sourceforge.net/projects/gmata/?source=navbar
	13	GMATo	No	Yes	Wang 2013	119	https://sourceforge.net/projects/gmato/files/?source=navbar
	14	IDSSR	No	Yes	Guang 2019	15	https://github.com/Allsummerking/IDSSR
	15	IMEx	Yes	Yes	Mudunuri 2007	231	http://www.mcr.org.in/IMEX/download.html
	16	Imperfect SSR Finder	No	Yes	Stieneke 2007	10	https://ssr.nwisrl.ars.usda.gov/
	17	Inverter	Yes	No	Wirawan 2010	14	http://bmserver.sce.ntu.edu.sg/INVERTER
	18	Kmer-SSR	No	Yes	Pickett 2017	25	https://github.com/ridgelab/Kmer-SSR
	19	Krait	No	Yes	Du 2018	132	https://github.com/lmdu/krait
	20	LSAT	No	No	Biswas 2018	3	http://210.110.86.160/Lsat/Lsat.html
	21	MegaSSR	No	Yes	Mokhtar 2023	1	https://bioinformatics.um6p.ma/MegaSSR
	22	MfSAT	No	No	Chen 2011	3	http://hudacm11.mysinamail.com/hunan.html
	23	MICAS	Yes	Yes	Sreenu 2003	27	http://www.mcr.org.in/micas/
	24	Micro-Primers	No	Yes	Alves 2022	2	https://github.com/FilAlves/micro-primers
	25	MicrosatDesign	Yes	No	Singan 2005	4	http://daphnia.cgb.indiana.edu/wfleabase/software
	26	Microsatellite repeats finder	No	Yes	Bikandi 2006	5	http://insilico.ehu.es/mini_tools/microsatellites/?info
	27	MiMi	No	Yes	Fox 2019	16	https://github.com/graemefox/mimi
	28	MISA	Yes	Yes	Thiel 2003	2602	https://webblast.ipk-gatersleben.de/misa/
	29	Mreps	Yes	Yes	Kolpakov 2003	477	https://mreps.univ-mlv.fr/
	30	msatcommander	Yes	Yes	Faircloth 2008	1071	https://code.google.com/archive/p/msatcommander/
	31	Msatfinder	Yes	No	Thurston 2005	123	http://www.genomics.ceh.ac.uk/msatfinder/
	32	PALfinder	No	Yes	Castoe 2012	300	https://sourceforge.net/projects/palfinder/
	33	PERF	No	Yes	Avvaru 2018	41	https://github.com/rkmlab/perf
	34	Poly	Yes	No	Bizzaro 2003	36	http://bioinformatics.org/poly/wiki/
	35	PolyMorphPredict	No	Yes	Das 2019	17	http://webtom.cabgrid.res.in/polypred/
	36	PolyPredictR	Yes	No	Odushlaine 2006	16	http://bioinformatics.rcsi.ie/vntrfinder/
	37	PolySSR	No	Yes	Tang 2008	102	http://www.bioinformatics.nl/tools/polyssr/
	38	ProGeRF	No	No	Lopes 2015	11	http://64.79.105.19/ligp/
	39	QDD	No	No	Meglecz 2010	694	http://www.univ-provence.fr/gsite/Local/egee/dir/meglecz/QDD.html
	40	RepeatFinder	Yes	No	Volfovsky 2001	203	http://www.tigr.org/softlab/
	41	RepeatMasker	Yes	Yes	Smit 1996 apud Tarailo-Graovac 2009	2443	https://www.repeatmasker.org/cgi-bin/WEBRepeatMasker
	42	REPuter	Yes	Yes	Kurtz 2001	1859	http://bibiserv.techfak.uni-bielefeld.de/reputer/
	43	ReRep	No	No	Otto 2008	15	http://bioinfo.pdtis.fiocruz.br/ReRep/
	44	Risa	No	No	Kim 2012	5	http://sol.kribb.re.kr/RISA/
	45	SA-SSR	No	Yes	Pickett 2016	15	https://github.com/ridgelab/SA-SSR
	46	SAT	No	No	Dereeper 2007	40	http://sat.cirad.fr/sat
	47	SciRoKo	Yes	Yes	Kofler 2007	399	https://kofler.or.at/bioinformatics/SciRoKo/index.html
	48	Spectral-repeat finder	Yes	Yes	Sharma 2004	196	http://www.imtech.res.in/raghava/srf
	49	Sputnik	Yes	Yes	Morgante 2002	1465	http://wheat.pw.usda.gov/ITMI/EST-SSR/LaRota/
	50	SSR_pipeline	No	Yes	Miller 2013	57	https://pubs.usgs.gov/ds/778/
	51	SSR2Marker	No	Yes	Yue 2022	1	https://github.com/aaranyue/SSR2Marker
	52	SSRenricher	No	Yes	Luo 2020	3	https://github.com/byemaxx/SSREnricher
	53	SSRF	Yes	No	Sreenu 2003	27	Email
	54	SSRfinder	Yes	No	Gao 2003	388	https://www.fresnostate.edu/ssrfinder/
	55	SSRIT (CugiSSR)	Yes	Yes	Temnykh 2001	2056	https://archive.gramene.org/db/markers/ssrtool
	56	SSRlocator	No	No	Da Maia 2008	276	http://microsatellite.org/ssr.php
	57	SSRMMD	No	Yes	Gou 2020	25	https://github.com/GouXiangJian/SSRMMD
	58	SSRpoly	No	Yes	Duran 2013	8	https://appliedbioinformatics.com.au/Edwards/index.php/SSRPoly
	59	SSRprimer	Yes	No	Jewell 2006	105	http://bioinformatics.pbcbasc.latrobe.edu.au/ssrdiscovery.html
	60	SSR-Primer Generator	No	No	Hong 2011	1	http://168.188.15.158:8080/ssrpg/
	61	SSRscanner	Yes	No	Anwar 2006	5	Email
	62	SSRsearch	Yes	No	Nicot 2004	286	ftp://ftp.gramene.org/pub/gramene/software/scripts/ssr.pl
	63	SSRserver	Yes	No	Jung 2007	267	https://www.rosaceae.org/node/55
	64	STAR	Yes	Yes	Delgrange 2004	142	http://atgc.lirmm.fr/star/
	65	STRING	Yes	No	Parisi 2003	79	http://www.caspur.it/~castri/STRING/
	66	TandemSWAN	Yes	No	Boeva 2006	115	http://bioinform.genetika.ru/projects/swan/www/
	67	TRDB	Yes	No	Gelfand 2007	218	https://tandem.bu.edu/cgi-bin/trdb/trdb.exe
	68	TReaDS	No	No	Pellegrini 2012	14	http://bioalgo.iit.cnr.it/treads/
	69	T-reks	Yes	Yes	Jorda 2009	196	https://bioinfo.crbm.cnrs.fr/index.php?route=tools&tool=3
	70	TRF	Yes	Yes	Benson 1999	7903	https://tandem.bu.edu/trf/trf.html
	71	TROLL	Yes	Yes	Castelo 2002	265	https://sourceforge.net/projects/finder/
	72	TRStalker	No	No	Pellegrini 2010	40	http://bioalgo.iit.cnr.it/
	73	VNTRfinder	Yes	No	Odushlaine 2006	16	http://bioinformatics.rcsi.ie/vntrfinder/
	74	Websat (WebTROLL)	No	Yes	Martins 2009	365	https://bioinfo.inf.ufg.br/websat/
		Total	74		74

## Sheet: Supplementary Table1B
		Name	Focus	Availability in 2024	Type of Tool	Mining Tool	Integrated Toolset	Execution	Tool' platform	Webtool	Max Motif Lenght	Input Files	Graphs/Charts	p-SSR	i-SSR	c-SSR	Primer Design	Tool's Link
	1	ACMES	TR	No	Basic Tool	ACMES	No	Not Available	Web	Yes	No limit	DNA sequence	Yes	Yes	Yes	No	No	http://acmes.rnet.missouri.edu/
	2	Adplot	RE	No	Basic Tool	Adplot	No	Not Available	Linux	No	No limit	FASTA	Yes	Yes	No	No	No	Email
	3	ATR Hunter	TR	No	Basic Tool	ATR hunter	No	Not Available	Linux, Mac OS, Windows	No	No limit	FASTA	No	No	Yes	No	No	http://www.bioinfo.cs.technion.ac.il/ATRHunter
	4	BatchPrimer3	SSR	Yes	Pipeline Tool	SSR search	Primer3	Graphical Interface and Command Line	Linux, Mac OS, Windows, Web	Yes	2-6 bp	FASTA	No	Yes	Yes	No	Yes	http://wheat.pw.usda.gov/demos/BatchPrimer3/
	5	CandiSSR	SSR	Yes	Pipeline Tool	MISA	BLAST, Primer3 and Clustalw	Command Line	Linux	No	2-6 bp	FASTA	No	Yes	No	Yes	Yes	https://github.com/xiaenhua/CandiSSR
	6	Dot2Dot	TR	Yes	Basic Tool	Dot2Dot	No	Command Line	Linux, Mac OS	No	No limit	FASTA; FASTQ	No	Yes	Yes	No	No	https://github.com/Gege7177/Dot2dot
	7	Dust/SIMPLE	SSR	No	Basic Tool	Dust/SIMPLE	No	Not Available	Vax VMS, Sun OS	No	3-4 bp	DNA Sequence	Yes	Yes	No	No	No	http://life.anu.edu.au./
	8	EasySSR	SSR	Yes	Pipeline Tool	IMEx	EasySSR	Graphical Interface	Linux, Web	Yes	1-6 bp	FASTA; GBK	Yes	Yes	Yes	Yes	No	https://computationalbiology.ufpa.br/easyssr/
	9	Etandem/Equicktandem	TR	Yes	Basic Tool	Etandem/Equicktandem	No	Command Line	Linux	Yes	1-600 bp	GBK; GFF; EMBL; PIR; DDBJ; RefSeq; swissprot	No	Yes	No	No	No	https://www.bioinformatics.nl/cgi-bin/emboss/help/equicktandem
	10	E-TRA	TR	No	Basic Tool	E-TRA	No	Not Available	Windows	No	1-9; >126 bp	FASTA; GBK	No	Yes	Yes	Yes	Yes	ftp.akdeniz.edu.tr/Araclar/e-TRA
	11	FullSSR	SSR	Yes	Pipeline Tool	FullSSR	Primer3	Command Line	Linux	No	1-5 bp	FASTA	Yes	Yes	No	No	Yes	https://sourceforge.net/projects/fullssr/
	12	GMATa	SSR	Yes	Pipeline Tool	GMATa	Primer3, e-PCR	Graphical Interface and Command Line	Linux, Mac OS, Windows	No	No limit	FASTA; FASTQ	Yes	Yes	No	No	Yes	https://sourceforge.net/projects/gmata/?source=navbar
	13	GMATo	SSR	Yes	Basic Tool	GMATo	No	Graphical Interface and Command Line	Linux, Mac OS, Windows	No	No limit	FASTA	No	Yes	No	No	No	https://sourceforge.net/projects/gmato/files/?source=navbar
	14	IDSSR	SSR	Yes	Pipeline Tool	SSRIT	SOAPindel, BLAST, Primer3	Command Line	Linux	No	2-6 bp	FASTA; FASTQ	Yes	Yes	Yes	No	Yes	https://github.com/Allsummerking/IDSSR
	15	IMEx	SSR	Yes	Basic Tool	IMEx	No	Graphical Interface and Command Line	Linux, Web	No	1-6 bp	FASTA; PTT	No	Yes	Yes	Yes	No	http://www.mcr.org.in/IMEX/download.html
	16	Imperfect SSR Finder	SSR	Yes	Basic Tool	Imperfect SSR Finder	No	Graphical interface	Web	Yes	2-10 bp	FASTA	No	Yes	Yes	Yes	No	https://ssr.nwisrl.ars.usda.gov/
	17	Inverter	TR	No	Basic Tool	Inverter	No	Not Available	Linux, Mac OS, Windows	No	1-6; 10-100 bp	FASTA	Yes	Yes	Yes	Yes	No	http://bmserver.sce.ntu.edu.sg/INVERTER
	18	Kmer-SSR	SSR	Yes	Basic Tool	K-mer-SSR	No	Command Line	Linux	No	No limit	FASTA	No	Yes	No	No	No	https://github.com/ridgelab/Kmer-SSR
	19	Krait	SSR	Yes	Pipeline Tool	Krait	Primer3	Graphical Interface	Linux, Mac OS, Windows	No	1-6 bp	FASTA; GTF; GFF	No	Yes	Yes	Yes	Yes	https://github.com/lmdu/krait
	20	LSAT	SSR	No	Pipeline Tool	MISA	Primer3	Not Available	Linux, Windows, Web	Yes	1-6 bp	FASTA; FASTQ	No	Yes	Yes	Yes	Yes	http://210.110.86.160/Lsat/Lsat.html
	21	MegaSSR	SSR	Yes	Pipeline Tool	MISA	Primer3, Primersearch	Graphical Interface and Command Line	Linux, Web	Yes	1-6 bp	FASTA; GFF	Yes	Yes	No	Yes	Yes	https://bioinformatics.um6p.ma/MegaSSR
	22	MfSAT	SSR	No	Basic Tool	MfSAT	No	Not Available	Windows	No	1-6 bp	DNA sequence	No	Yes	Yes	Yes	No	http://hudacm11.mysinamail.com/hunan.html
	23	MICAS	SSR	Yes	Pipeline Tool	IMEx	IMEx, MICdb3.0	Graphical Interface	Web	Yes	1-10 bp	FASTA; PTT	No	Yes	No	No	No	http://www.mcr.org.in/micas/
	24	Micro-Primers	SSR	Yes	Pipeline Tool	MISA	Trimmomatic, Cutadapt, FLASH, CD-HIT, Primer3	Graphical Interface and Command Line	Linux, Mac OS	No	No limit	FASTQ	No	Yes	No	Yes	Yes	https://github.com/FilAlves/micro-primers
	25	MicrosatDesign	SSR	No	Pipeline Tool	EMBOSS etandem	PhredPhrap, GCG FindPatterns, Etandem, Primer3	Not Available	Linux	No	2-4 bp	FASTA; FASTQ	No	Yes	No	No	Yes	http://daphnia.cgb.indiana.edu/wfleabase/software
	26	Microsatellite repeats finder	SSR	Yes	Basic Tool	Microsatellite repeats finder	No	Graphical Interface	Web	Yes	2-10 bp	DNA Sequence	No	Yes	Yes	No	No	http://insilico.ehu.es/mini_tools/microsatellites/?info
	27	MiMi	SSR	Yes	Pipeline Tool	PALfinder	Muscle, Primer3	Command Line	Linux, Mac OS	No	1-6 bp	FASTA; FASTQ	No	Yes	No	No	Yes	https://github.com/graemefox/mimi
	28	Misa	SSR	Yes	Basic Tool	MISA	No	Graphical Interface and Command Line	Linux, Web	Yes	1-6 bp	FASTA	No	Yes	No	Yes	No	https://webblast.ipk-gatersleben.de/misa/
	29	Mreps	TR	Yes	Basic Tool	Mreps	No	Graphical Interface and Command Line	Linux, Windows, Web	Yes	No limit	FASTA	No	Yes	Yes	No	No	https://mreps.univ-mlv.fr/
	30	msatcommander	SSR	Yes	Pipeline Tool	msatcommander	Primer3	Graphical Interface and Command Line	Linux, Mac OS, Windows	No	1-6 bp	FASTA	No	Yes	No	No	Yes	https://code.google.com/archive/p/msatcommander/
	31	Msatfinder	SSR	No	Basic Tool	Msatfinder	No	Not Available	Linux, Windows, Web	Yes	1-6 bp	FASTA	No	Yes	No	No	No	http://www.genomics.ceh.ac.uk/msatfinder/
	32	PALfinder	SSR	Yes	Pipeline Tool	PALfinder	Primer3, RepBase	Command Line	Linux, Mac OS	No	2-6 bp	FASTA; FASTQ	No	Yes	No	No	Yes	https://sourceforge.net/projects/palfinder/
	33	PERF	SSR	Yes	Basic Tool	PerfSSR	No	Command Line	Linux, Windows, Mac OS	No	1-6 bp	FASTA; FASTQ	Yes	Yes	No	No	No	https://github.com/rkmlab/perf
	34	Poly	SSR	No	Basic Tool	Poly	No	Not Available	Linux	No	1-5 bp	DNA sequence	No	Yes	No	No	No	http://bioinformatics.org/poly/wiki/
	35	PolyMorphPredict	SSR	Yes	Pipeline Tool	MISA	Primer3Core, e-PCR	Graphical Interface	Web	Yes	1-6 bp	FASTA	No	Yes	No	Yes	Yes	http://webtom.cabgrid.res.in/polypred/
	36	PolyPredictR	TR	No	Pipeline Tool	TRF	e-PCR	Not Available	Linux, Windows, Web	Yes	1-9 bp; >10	FASTA	Yes	Yes	Yes	No	Yes	http://bioinformatics.rcsi.ie/vntrfinder/
	37	PolySSR	SSR	Yes	Pipeline Tool	Sputnik	Primer3, Cross_match, CAP3, CheckSSR	Command Line	Linux	No	2-6 bp	FASTA	No	Yes	Yes	No	Yes	http://www.bioinformatics.nl/tools/polyssr/
	38	ProGeRF	RE	No	Pipeline Tool	ProGeRF	RepeatFinder	Not Available	Linux, Web	Yes	1-12 bp	FASTA	Yes	Yes	Yes	No	No	http://64.79.105.19/ligp/
	39	QDD	SSR	No	Pipeline Tool	QDD	ActivePerl, BLAST, CLUSTALw2, Primer3	Not Available	Linux, Windows	No	1-6 bp	FASTA	No	Yes	Yes	Yes	Yes	http://www.univ-provence.fr/gsite/Local/egee/dir/meglecz/QDD.html
	40	RepeatFinder	RE	No	Basic Tool	RepeatFinder	No	Not Available	Linux	No	No limit	FASTA	Yes	Yes	Yes	No	No	http://www.tigr.org/softlab/
	41	RepeatMasker	RE	Yes	Pipeline Tool	RepeatMasker	cross_match, WU-BLAST	Graphical Interface and Command Line	Linux, Web	Yes	No limit	FASTA	No	Yes	Yes	No	No	https://www.repeatmasker.org/cgi-bin/WEBRepeatMasker
	42	REPuter	RE	Yes	Basic Tool	REPuter	No	Graphical Interface and Command Line	Linux, Mac OS, Web	Yes	<5 000 bp	DNA sequence	Yes	Yes	Yes	Yes	No	http://bibiserv.techfak.uni-bielefeld.de/reputer/
	43	ReRep	RE	No	Pipeline Tool	ReRep	BLAST, NUCMER	Not Available	Linux, Windows	No	No limit	DNA sequence	Yes	Yes	Yes	No	No	http://bioinfo.pdtis.fiocruz.br/ReRep/
	44	Risa	SSR	No	Pipeline Tool	SciRoKo	Primer3	Not Available	Linux, Mac OS, Windows, Web	Yes	2-6 bp	FASTA	Yes	Yes	Yes	No	Yes	http://sol.kribb.re.kr/RISA/
	45	SA-SSR	SSR	Yes	Basic Tool	SA-SSR	No	Command Line	Linux	No	1-7 bp	FASTA	No	Yes	No	No	No	https://github.com/ridgelab/SA-SSR
	46	SAT	SSR	No	Pipeline Tool	SSRIT or Sputnik	SSRIT, Sputnik, Phred, Lucy, d2-cluster, Phrap, CAP3, ePrimer3	Not Available	Linux, Mac OS, Windows, Web	Yes	2-6 bp	FASTA	No	Yes	Yes	No	Yes	http://sat.cirad.fr/sat
	47	SciRoKo	SSR	Yes	Pipeline Tool	SciRoKo	Primer3	Graphical Interface and Command Line	Linux, Mac OS, Windows	No	2-6 bp	FASTA	No	Yes	Yes	Yes	Yes	https://kofler.or.at/bioinformatics/SciRoKo/index.html
	48	Spectral-repeat finder	RE	Yes	Basic Tool	Spectral-repeat finder	No	Graphical Interface	Linux, Mac OS, Windows, Web	Yes	No limit	FASTA; GBK	No	Yes	Yes	No	No	http://www.imtech.res.in/raghava/srf
	49	Sputnik	SSR	Yes	Basic Tool	Sputnik	No	Command Line	Linux, Windows	No	1-5 bp	FASTA	No	Yes	Yes	No	No	http://wheat.pw.usda.gov/ITMI/EST-SSR/LaRota/
	50	SSR_pipeline	SSR	Yes	Pipeline Tool	SSR_pipeline	SSR_pipeline	Command Line	Linux, Mac OS, Windows	No	1-6 bp	FASTA; FASTQ	No	Yes	Yes	Yes	No	https://pubs.usgs.gov/ds/778/
	51	SSR2Marker	SSR	Yes	Pipeline Tool	MISA	BLAST, MAFFT, Primer3 and e-PCR	Command Line	Linux	No	1-6 bp	FASTA; MISA	No	Yes	No	Yes	Yes	https://github.com/aaranyue/SSR2Marker
	52	SSRenricher	SSR	Yes	Pipeline Tool	MISA	MISA, CD-HIT, Muscle	Graphical Interface and Command Line	Linux, Mac OS	No	1-6 bp	FASTQ	No	Yes	No	Yes	No	https://github.com/byemaxx/SSREnricher
	53	SSRF	SSR	No	Basic Tool	SSRF	No	Not Available	Linux	No	1-10 bp	GBK	No	Yes	No	No	No	Email
	54	SSRfinder	SSR	No	Basic Tool	SSRFinder	No	Not Available	Linux	No	1-6 bp	GBK	No	Yes	No	No	No	https://www.fresnostate.edu/ssrfinder/
	55	SSRIT (CugiSSR)	SSR	Yes	Basic Tool	SSRIT	No	Graphical Interface and Command Line	Linux, Web	Yes	2-10 bp	DNA Sequence	No	Yes	No	No	No	https://archive.gramene.org/db/markers/ssrtool
	56	SSRlocator	SSR	No	Pipeline Tool	Misa	MISA, SSRIT, Primer3	Not Available	Linux, Windows, Web	Yes	2-10 bp	DNA Sequence	No	Yes	Yes	No	Yes	http://microsatellite.org/ssr.php
	57	SSRMMD	SSR	Yes	Pipeline Tool	SSRMMD	Primer3	Command Line	Linux, Mac OS, Windows	No	1-6 bp	FASTA	No	Yes	No	Yes	Yes	https://github.com/GouXiangJian/SSRMMD
	58	SSRpoly	SSR	Yes	Pipeline Tool	Sputnik	Sputnik, MySQL, SSRPrimer	Command Line	Linux	No	2-6 bp	FASTA	No	Yes	Yes	No	Yes	https://appliedbioinformatics.com.au/Edwards/index.php/SSRPoly
	59	SSRprimer	SSR	No	Pipeline Tool	Sputnik	Sputnik, Primer3	Not Available	Linux, Mac OS, Windows, Web	Yes	1-6 bp	FASTA	No	Yes	No	No	Yes	http://bioinformatics.pbcbasc.latrobe.edu.au/ssrdiscovery.html
	60	SSR-Primer Generator	SSR	No	Pipeline Tool	Sputnik	Sputnik, Primer3, BLAST	Not Available	Linux, Web	Yes	1-4 bp	FASTA	No	Yes	No	No	Yes	http://168.188.15.158:8080/ssrpg/
	61	SSRscanner	SSR	No	Basic Tool	SSRscanner	No	Not Available	Linux	No	1-6 bp	DNA sequence	Yes	Yes	No	No	No	Email
	62	SSRsearch	SSR	No	Basic Tool	SSRSearch	No	Not Available	Linux	No	1-6 bp	FASTA	No	Yes	No	No	No	ftp://ftp.gramene.org/pub/gramene/software/scripts/ssr.pl
	63	SSRserver	SSR	No	Basic Tool	SSRServer	No	Not Available	Linux, Mac OS, Windows, Web	Yes	1-6 bp	FASTA	Yes	Yes	No	No	No	https://www.rosaceae.org/node/55
	64	STAR	TR	Yes	Basic Tool	STAR	No	Graphical Interface and Command Line	Linux, Mac OS, Windows, Web	Yes	No limit	FASTA	No	Yes	Yes	No	No	http://atgc.lirmm.fr/star/
	65	STRING	TR	No	Basic Tool	STRING	No	Not Available	Linux, Web	Yes	No limit	FASTA	No	Yes	No	No	No	http://www.caspur.it/~castri/STRING/
	66	TandemSWAN	TR	No	Basic Tool	TandemSWAN	No	Not Available	Linux, Mac OS, Windows, Web	Yes	3-24 bp	FASTA; GFF; GBK	No	Yes	No	No	No	http://bioinform.genetika.ru/projects/swan/www/
	67	TRDB	TR	No	Pipeline Tool	TRF	TRF, Primer3	Not Available	Linux	No	No limit	FASTA; GFF	Yes	Yes	Yes	No	Yes	https://tandem.bu.edu/cgi-bin/trdb/trdb.exe
	68	TReaDS	TR	No	Pipeline Tool	Various	ATRHunter, mreps, TandemSWAN, TRF	Not Available	Web	Yes	No limit	FASTA	Yes	Yes	Yes	No	No	http://bioalgo.iit.cnr.it/treads/
	69	T-reks	TR	Yes	Pipeline Tool	T-reks	CLUSTALW, MUSCLE	Graphical Interface and Command Line	Linux, Mac OS, Windows, Web	Yes	No limit	FASTA	No	Yes	Yes	No	No	https://bioinfo.crbm.cnrs.fr/index.php?route=tools&tool=3
	70	TRF	TR	Yes	Basic Tool	TRF	No	Graphical Interface and Command Line	Linux, Mac OS, Windows, Web	Yes	1-5, 10-2000 bp	FASTA	No	Yes	Yes	No	No	https://tandem.bu.edu/trf/trf.html
	71	TROLL	SSR	Yes	Basic Tool	Troll	No	Command Line	Linux	No	1-6 bp	DNA sequence	No	Yes	No	No	No	https://sourceforge.net/projects/finder/
	72	TRStalker	TR	No	Basic Tool	TRStalker	No	Not Available	Linux, Mac OS	No	No limit	FASTA	Yes	Yes	Yes	No	No	http://bioalgo.iit.cnr.it/
	73	VNTRfinder	TR	No	Pipeline Tool	TRF	TRF, e-PCR	Not Available	Linux, Windows, Web	Yes	1-9 bp; >10	FASTA	Yes	Yes	Yes	No	Yes	http://bioinformatics.rcsi.ie/vntrfinder/
	74	Websat (WebTROLL)	SSR	Yes	Pipeline Tool	Troll	Troll, Primer3	Graphical Interface	Web	Yes	1-6 bp	FASTA	No	Yes	No	No	Yes	https://bioinfo.inf.ufg.br/websat/
		Total			74	74		74

## Sheet: SupplementaryTable1C
		General Info			Input							Output formats						Output Features					Output Delivery
		Name	Type of Tool	Availability in 2024	Flexibility	Parameters	Input Files	NCBI Integration	Sequence Copy-Paste Box	Multi-Genome Input	Input Size Limit	Text/Txt	HTML	PTT	Misa	Excel Table/ CSV/TSV	Graphs/Charts	Coding/Non-coding	Flanking Sequences	SSR Start/End Position	Large-scale analysis	Sample Comparison	Results Through Email	Data Download	Limitations																			1
	1	ACMES	Basic Tool	No	Advanced parameters	a) Sequence lengths; b) Minimum repeat frequency; c) Number of tandem repeats; d) Gene location; e) Reverse complement sequence	DNA sequence	Yes	No	Yes	Yes	No	No	No	No	No	Yes	Yes	Yes	No	No	Yes	No	No	Limit length, input ID sequence just from NCBI and Gene Ontology database and focus too much on gene association and dont describe more details (parameters) about tandem repeats. No statistical output.
	2	Adplot	Basic Tool	No	Basic parameters	a) Start base positions; b) End base position c) k = 5 or k = 3 and k = 7 d) inter-copy distance range y = 1–500 bp	FASTA	No	No	No	No	No	No	No	No	No	Yes	No	No	Yes	Yes	Yes	No	No	Not so flexible statistical model and not so friendly for qualitative parameters
	3	ATR Hunter	Basic Tool	No	Advanced parameters	a) Motif lenght; b) window size; c) thresholds for the similarity criteria	FASTA	No	No	No	No	Yes	No	No	No	No	No	No	No	No	Yes	No	No	No	No statistical and graphical outputs
	4	BatchPrimer3	Pipeline Tool	Yes	Basic parameters	a) Pattern types to be screened; b) Minimum number of SSR pattern repeats; c) General Settings for Generic Primers; d) Penalty Weights for Generic Primers	FASTA	No	Yes	No	No	Yes	Yes	No	No	Yes	No	No	No	Yes	Yes	No	No	Yes	Focus too much in the primer setup, not user friendly for those who don't focus on primers
	5	CandiSSR	Pipeline Tool	Yes	Basic parameters	a) The flanking sequence length of SSRs; b) Blast evalue cutoff; c) Blast identity cutoff; d) Blast coverage cutoff.	FASTA	Yes	No	Yes	No	Yes	No	No	No	No	No	Yes	Yes	Yes	No	Yes	No	No	No statistical and graphical outputs
	6	Dot2Dot	Basic Tool	Yes	Advanced parameters	a) Minimum size of the motif sequence (bp); b) Maximum size of the motif sequence (bp); c) Minimum overall matching score normalized in the range; d) Maximum number of mismatches in a motif (bp); e) Maximum insert size (bp); f) Number of threads; g) Filter type (none, threshold, light, fair, heavy); h) Minimum purity of a tandem repeat; i) Tolerance degree to be accepted using heavy filtering; j)…	FASTA; FASTQ	No	No	No	No	Yes	No	No	No	Yes	No	No	No	Yes	Yes	Yes	No	No	It does not focus on characterizing the types of microsatellites and their frequency
	7	Dust/SIMPLE	Basic Tool	No	Advanced parameters	a) Sequence range; b) Base composition range for generation of random sequences; c) Modes for random sequences generation and thresholds for motif scores significance.	DNA Sequence	No	No	No	Yes	Yes	No	No	No	No	Yes	Yes	No	Yes	No	Yes	No	No	Lack of statistical outputs about SSR
	8	EasySSR	Pipeline Tool	Yes	Advanced parameters	a) Mismatches; b) Imperfection %; c) Minimum Repeat Number; d) Size of Flanking Sequences; e) Alignment; f) Fixed text output; g) Identify Coding Regions; h) Maximum distance for Compound SSR; i) Standardization level; j) SSR types.	FASTA; GBK	No	Yes	Yes	No	Yes	Yes	Yes	No	Yes	Yes	Yes	Yes	Yes	Yes	Yes	Yes	Yes	Dont focus on other Tandem repeats such as minisatellites and satellites. No focus on Primer Design.
	9	Etandem/Equicktandem	Basic Tool	Yes	Advanced parameters	a) Maximum repeat size; b) Threshold score; c) Start of the sequence to be used; d) End of the sequence to be used; e) Reverse (if DNA); f) Sequence is nucleotide; g) Sequence is protein.	GBK; GFF; EMBL; PIR; DDBJ; RefSeq; swissprot	No	No	No	No	Yes	No	No	No	Yes	No	No	No	Yes	No	No	No	No	It does not focus on characterizing the types of microsatellites and their frequency
	10	E-TRA	Basic Tool	No	Basic parameters	a) Maximum repeat number; b) Minimum repeat number; c) Start of the sequence to be used; d) End of the sequence to be used.	FASTA; GBK	No	No	Yes	Yes	Yes	No	No	No	No	No	No	No	Yes	Yes	Yes	No	No	No graphical outputs
	11	FullSSR	Pipeline Tool	Yes	Basic parameters	a) Default Primer3 parameters	FASTA	No	No	No	No	Yes	Yes	No	No	No	Yes	No	Yes	Yes	No	No	No	Yes	Does not offer parameters for SSR searches, only for primers. Focus too much in the primer setup, not user friendly for those who don't want on primers
	12	GMATa	Pipeline Tool	Yes	Advanced parameters	a) Maximum lenght (nt); b) Minimum lenght (nt); c) Minimum repeat unit times; d) Highlighted motif; e) Range of amplicon sizes (default 100–400 bp); f) Annealing temperatures (default 60°C).	FASTA; FASTQ	No	Yes	No	No	Yes	No	No	No	Yes	Yes	No	No	Yes	Yes	No	No	Yes	Dont focus on other SSR types such as compound and imperfect
	13	GMATo	Basic Tool	Yes	Basic parameters	a) Maximum lenght (nt); b) Minimum lenght (nt); c) Minimum repeat unit times; d) Highlighted motif	FASTA	No	Yes	No	No	Yes	No	No	No	Yes	No	No	No	Yes	Yes	No	No	Yes	Does not display statistical data graphically
	14	IDSSR	Pipeline Tool	Yes	Basic parameters	a) Set the flank length of ssr; b) Set the repeat numbers of motif two; c) Set the repeat numbers of motif three; d) Set the repeat numbers of motif four; e) Set the repeat numbers of motif five; f) Set the repeat numbers of motif six; g) Primer length (20-28 bp); h) GC content (40%-60%); j) Minimum annealing temperatures (60 °C); k) Maximum annealing temperatures (65 °C); l) Product size (100-30…	FASTA; FASTQ	Yes	No	No	No	No	No	No	No	Yes	Yes	No	No	No	Yes	Yes	No	No	Focuses on calling INDEL markers on SSRs, thereby filtering out other types of SSRs.
	15	IMEx	Basic Tool	Yes	Advanced parameters	a) Number of edit operations/motif; b) Percentage imperfection for the entire tract; c) Minimum repeat number; d) Coding information file; e) Imperfection percentage for all repeat sizes (10%); f) Imperfection limit/repeat unit (Mono: 1, Di: 1, Tri: 1, Tetra: 2, Penta: 2, Hexa: 3).	FASTA; PTT	No	Yes	No	No	Yes	Yes	Yes	No	Yes	No	Yes	Yes	Yes	No	No	No	Yes	No features for online sample comparison
	16	Imperfect SSR Finder	Basic Tool	Yes	Advanced parameters	a) Perfect SSR Minimums; b) Output linewrap width; c) Output UPPERCASE/lowercase; d) Invert SSR case; e) Description processing; f) Ignore initial pair count; g) Ignore trailing pair count; h) Aggressive join; i) Imperfect SSR Minimums	FASTA	No	Yes	No	No	Yes	Yes	No	No	Yes	No	No	No	Yes	Yes	No	No	Yes	No statistical and graphical outputs
	17	Inverter	Basic Tool	No	Basic parameters	a) Minimum length; b) Simple or extensive search; c) Subset option.	FASTA	No	Yes	No	Yes	No	No	No	No	Yes	Yes	No	No	No	No	No	No	No	Not downloadable outputs
	18	Kmer-SSR	Basic Tool	Yes	Basic parameters	a) Maximum SSR length; b) Minimum SSR length; c) Number of repeats; d) enumerated SSRs; e) Sequence length; f) Set specific period sizes; g) Atomicity check; h) Cyclic duplicates; i) Enclosed SSRs.	FASTA	No	No	No	No	No	No	No	No	Yes	No	No	No	No	No	No	No	No	It does not focus on characterizing the types of microsatellites and their frequency, just on exact match (perfect SSR).
	19	Krait	Pipeline Tool	Yes	Advanced parameters	a) Number of mono-nucleotide repeat; b) Number of di-nucleotide repeat; c)Number of tri-nucleotide repeat; d) Number of tetra-nucleotide repeat; e) Number of penta-nucleotide repeat; f) Number of hexa-nucleotide repeat; g) Max distance allowed between two SSRs; h) Maximum motif length; i) Minimum motif length; j) flanking sequence length; k) Motif standardization level; l) ISSR minimum seed repea…	FASTA; GTF; GFF	Yes	No	No	No	No	No	No	No	Yes	No	No	No	No	Yes	No	No	Yes	No graphical outputs
	20	LSAT	Pipeline Tool	No	Basic parameters	a) Number of mono-nucleotide repeat; b) Number of di-nucleotide repeat; c)Number of tri-nucleotide repeat; d) Number of tetra-nucleotide repeat; e) Number of penta-nucleotide repeat; f) Number of hexa-nucleotide repeat.	FASTA; FASTQ	Yes	No	No	Yes	Yes	Yes	No	Yes	No	No	No	No	Yes	No	No	No	Yes	Little flexible parameters
	21	MegaSSR	Pipeline Tool	Yes	Advanced parameters	a) SSR Mining Parameters, b) SSR Primer Design Options, c) SSR classification to genic and intergenic, d) In silico validation of the designed SSR primers and calculation of the number of alleles	FASTA; GFF	Yes	No	Yes	No	No	Yes	No	Yes	No	Yes	Yes	Yes	Yes	Yes	No	Yes	Yes	No analysis of imperfect SSR
	22	MfSAT	Pipeline Tool	No	Basic parameters	a) Maximum repeat number; b) Minimum repeat number.	DNA sequence	No	Yes	No	Yes	Yes	Yes	No	No	No	No	No	No	Yes	No	No	No	No	Little flexible parameters; No graphical and statistical outputs.
	23	MICAS	Pipeline Tool	Yes	Basic parameters	a) Organism; b) Motif type; c) Minimum repeat lenght.	FASTA; PTT	No	No	No	Yes	No	Yes	No	No	Yes	No	Yes	Yes	Yes	No	No	No	No	Not downloadable outputs
	24	Micro-Primers	Pipeline Tool	Yes	Basic parameters	a) CutAdapt Toggle; b) CutAdapt (3' and 5'); c) Restriction enzyme pattern; d) Primers types to be excluded; e) Primer3 settings file; f) Filter primers inside SSRs; g) Minimal number of alleles in cluster; h) Minimal distance between alleles; i) Minimum flank region length; j) Minimum motif repetition	FASTQ	No	Yes	Yes	No	Yes	No	No	No	No	No	Yes	Yes	Yes	No	Yes	No	No	Focus too much in the primer setup, not user friendly for those who don't want on primers
	25	MicrosatDesign	Pipeline Tool	No	Basic parameters	a) Default Primer3 parameters	FASTA; FASTQ	No	No	No	No	Yes	No	No	No	Yes	No	Yes	Yes	Yes	No	No	No	No	Focus too much in the primer setup, not user friendly for those who don't focus on primers
	26	Microsatellite repeats finder	Pipeline Tool	Yes	Basic parameters	a) Length of repeated sequence; b) Minimum number of repeats; c) Minimum length of tanden repeat; d) Allowed percentaje of mismatches	DNA Sequence	No	Yes	No	Yes	No	Yes	No	No	No	No	No	No	Start only	No	No	No	No	Data download not available
	27	MiMi	Pipeline Tool	Yes	Basic parameters	Krait Parameters	FASTA; FASTQ	No	No	Yes	No	Yes	No	No	No	No	No	No	Yes	Yes	Yes	Yes	No	Yes	Focus too much in the primer setup; Little flexible parameters; no graphical outputs.
	28	Misa	Basic Tool	Yes	Basic parameters	a) SSR types; b) Minimum length; c) Maximum 10 bases interrupting 2 SSRs on a microsatellite compound	FASTA	No	No	No	No	Yes	No	No	Yes	No	No	No	No	Yes	Yes	No	No	Yes	Minimum length and No graphical outputs.
	29	Mreps	Basic Tool	Yes	Advanced parameters	a) Format; b) Resolution; c) Allowsmall; d) Minimal size; e) Maximal size; f) Minimal period; g) Maximal period; h) Exponent; i) From; j) To; k) Window	FASTA	No	Yes	No	No	No	Yes	No	No	No	No	No	No	Yes	Yes	No	No	No	Data download not available
	30	msatcommander	Pipeline Tool	Yes	Basic parameters	a) SSR types; b) Mono-nucleotide length; c) Di-nucleotide length; d) Tri-nucleotide length; e) Tetra-nucleotide length; f) Penta-nucleotide length; g) Hexa-nucleotide length; h) Primer design distance (bp); i) Tag Primers; j) CAG Tag; k) M13 Tag.	FASTA	No	Yes	No	No	Yes	No	No	No	Yes	No	No	Yes	Yes	No	No	No	No	Focus too much in the primer setup; Little flexible parameters; no graphical outputs.
	31	Msatfinder	Basic Tool	No	Basic parameters	a) SSR types; b) Minimum length	FASTA	No	Yes	No	Yes	Yes	No	No	No	No	No	No	No	No	No	No	No	No	Little flexible parameters
	32	PALfinder	Pipeline Tool	Yes	Basic parameters	a) Reads type; b) Minimum 2-mer tandem repeats; c) Minimum 3-mer tandem repeats; d) Minimum 4-mer tandem repeats; e) Minimum 5-mer tandem repeats; f) Minimum 6-mer tandem repeats; g) which n-mer size classes to search for (from 2mers to 6mers).	FASTA; FASTQ	No	No	No	No	Yes	No	No	No	No	No	No	Yes	Yes	No	No	No	No	Focus too much in the primer setup; Little flexible parameters for SSR search; lack statistical SSR outputs.
	33	PERF	Basic Tool	Yes	Basic parameters	a) Maximum repeat motif length; b) Minimum repeat motif length; c) Minimum acceptable repeat length cut-off.	FASTA; FASTQ	No	No	No	No	Yes	Yes	No	No	Yes	Yes	No	No	No	Yes	No	No	No	Little flexible parameters
	34	Poly	Basic Tool	No	Basic parameters	a) Tract length	DNA sequence	No	No	No	No	No	No	No	No	Yes	No	No	No	No	No	No	No	No	Poly finds only homopolymer tracts
	35	PolyMorphPredict	Pipeline Tool	Yes	Basic parameters	a) Min. no. of repetitions; b) Max. length of sequence between two SSRs to register as compound SSR	FASTA	No	No	No	Yes	Yes	No	No	No	No	No	No	No	Yes	Yes	Yes	No	Yes	Probably due to lack of maitenance the site is always returning as output the sample data in any run, not realy the user output
	36	PolyPredictR	Pipeline Tool	No	Basic parameters	a) Tandem repeat length; b) Tandem repeat homogeneity; c) Copy-number of the repeat unit; d) Flanks length; e) Number of permitted mismatches.	FASTA	No	Yes	Yes	Yes	No	Yes	No	No	No	Yes	No	Yes	Yes	Yes	Yes	No	No	Not as accurate for identifying variants. Identifies variants outside parameters and many predicted variants may not be variants.
	37	PolySSR	Pipeline Tool	Yes	Basic parameters	a) Minimum degree of matching in a repeat motif; b) Minimum degree of matching in a repeat chain; c) Minimum length of the sequences flanking the SSR; d) Minimum repeat times of di-, tri-, tetra-, penta- and hexanucleotide motifs; Minimum of sequence redundancy per allele.	FASTA	No	No	No	No	Yes	Yes	No	No	No	No	Yes	Yes	Yes	No	No	No	No	Focuses on finding SSR in EST sequences
	38	ProGeRF	Pipeline Tool	No	Advanced parameters	a) Minimum size of the repetitive pattern; b) Minimum sizes of the motif (word DNA or amino acids length or sliding window length); c) Maximum sizes of the motif (word DNA or amino acids length or sliding window length); d) Maximum amount of gaps accepted between each motif of a repeat; e) Percentage of maximum degeneration accepted for a motif; f) Overlapping percentage.	FASTA	Yes	Yes	No	Yes	No	Yes	No	No	Yes	Yes	No	Yes	Yes	No	Yes	No	No	Not downloadable outputs and limited data input size
	39	QDD	Pipeline Tool	No	Basic parameters	a) Delete intermediate files; b) Make consensus sequence; c) Maximum difference of flanking region alleles; d) Minimum number of monobase repetitions in MS masking; e) Minimum number of dibase repetitions in MS masking; f) Minimum number of tribase repetitions in MS masking; g) Minimum number of tetrabase repetitions in MS masking; h) . Minimum number of pentabase repetitions in MS masking; i) Mi…	FASTA	Yes	No	No	No	Yes	No	No	No	Yes	No	Yes	Yes	Yes	No	No	No	No	Focus too much in the primer setup			f
	40	RepeatFinder	Basic Tool	No	Basic parameters	a) Deletions; b) Insertion; c) Mismatches; d) Repeat classes.	FASTA	Yes	No	No	No	Yes	No	No	No	No	Yes	No	No	Start only	No	Yes	No	No	Lack of statistical and data quality results on SSR.
	41	RepeatMasker	Pipeline Tool	Yes	Basic parameters	I) Basic Options: a) Search Engine; b) Speed/Sensitivity; c)DNA source; d) Return Format; e) Return Method. II) Lineage Annotation Options: f) Comparison Species; g) Lineage Specific Masking; h) Additional Comparison Species. III) Advanced Options: i) Alignment Options; j) Masking Options; k) Contamination Check; l) Repeat Options; m) Artifact Check; n) Matrix; o) Divergence Cutoff.	FASTA	No	Yes	No	Yes	Yes	Yes	No	No	Yes	No	No	No	Yes	No	No	Yes	Yes	Not directly focused on SSRs
	42	REPuter	Basic Tool	Yes	Basic parameters	a) Minimal repeat size; b) Hamming distance; c) Maximum computed repeats; d) Edit distance; e) Match direction.	DNA sequence	No	Yes	No	Yes	Yes	Yes	No	No	No	Yes	No	No	No	No	No	No	Yes	Dont focus on SSR.
	43	ReRep	Pipeline Tool	No	Basic parameters	a) Threshold; b) Minimal length	DNA sequence	No	No	Yes	No	Yes	No	No	No	No	Yes	Yes	Yes	Yes	Yes	Yes	No	No	Dont focus on SSR.
	44	Risa	Pipeline Tool	No	Basic parameters	a) Required score; b) Mismatch penalty; c) SSR seed minimum length; d) SSR seed minimum repeats; e) Maximum mismatches at once; f) Minimum PCR product length; g) Maximum PCR produtc length; h) Optimus length of primer; i) Optimum melting temperature.	FASTA	Yes	Yes	No	Yes	No	No	No	No	Yes	Yes	No	Yes	No	No	No	Yes	Yes	Focus too much in the primer setup
	45	SA-SSR	Basic Tool	Yes	Basic parameters	a) Maximum length; b) Minimum length; c) Maximum times repeating unit repeats; d) Minimum times repeating unit repeats; e) Full sequence from which the SSR was found.	FASTA	No	No	No	No	Yes	No	No	No	Yes	No	No	No	No	No	No	No	No	Dont focus on other SSR types such as compound and imperfect
	46	SAT	Pipeline Tool	No	Basic parameters	a) Threshold1; b) Threshold2; c) Restriction enzymes; d) Minimal repetitions number for dinucleotide; e) Minimal repetitions number for trinucleotide; f) Minimal repetitions number for tetranucleotide; g) Minimal repetitions number for pentanucleotide; h) Minimal repetitions number for hexanucleotide; i) Maximum Primer TM; j) Minimum Primer TM; k) Maximum Primer TM difference; l) Maximum GC conte…	FASTA	Yes	No	No	Yes	No	Yes	No	No	Yes	No	No	Yes	No	No	Yes	No	Yes	Focus too much in the primer setup; Little flexible parameters to SSR search.
	47	SciRoKo	Pipeline Tool	Yes	Advanced parameters	a) Hits (identity with a virtual perfect microsatellite); b) Mismatches number; c) Mismatches penalty; d) SSR-seed length; e) SSR-seed repeats; f) Maximum mismatches at once.	FASTA	No	No	No	No	Yes	No	No	No	No	No	No	No	No	Yes	No	No	No	No graphical outputs
	48	Spectral-repeat finder	Basic Tool	Yes	Basic parameters	a) Maximum Repeat Length; b) Minimum Repeat Length; c) Minimum % Match; d) FFT Peak Cut-Off; e) Minimum Number of Copies.	FASTA; GBK	Yes	Yes	Yes	No	Yes	No	No	No	No	No	No	No	Yes	No	No	Yes	Yes	No flanking sequences
	49	Sputnik	Basic Tool	Yes	Basic parameters	a) Repeat length; b) Percentage imperfection level.	FASTA	No	No	No	No	Yes	No	No	No	No	No	No	Yes	No	Yes	No	No	No	Focuses on finding SSR in EST sequences
	50	SSR_pipeline	Pipeline Tool	Yes	Basic parameters	a) Minimum acceptable overlap length; b) Maximum proportion of mismatches allowed within the best overlap; c) Maximum sequence overlap beyond which a penalized mismatch statistic;d) Repeat lengths; e) Minimum number of desired repeats; f) Lengths of terminal flanking regions.	FASTA; FASTQ	No	No	No	No	Yes	No	No	No	No	No	No	Yes	Yes	No	No	No	No	Focus too much in the primer setup.
	51	SSR2Marker	Pipeline Tool	Yes	Basic parameters	a) Number repetitions/mononucleotide; b) Number repetitions/dinucleotide; c) Number repetitions/trinucleotide; d) Number repetitions/tetranucleotide; e) Number repetitions/pentanucleotide; f) Number repetitions/hexanucleotide; g) Flanking length.	FASTA; MISA	Yes	No	No	No	Yes	No	No	No	No	No	No	Yes	Yes	No	No	No	No	Focus too much in the primer setup; No flexible parameters to SSR search.
	52	SSRenricher	Pipeline Tool	Yes	Basic parameters	a) SSR types; b) Minimum length (1/10) (2/5) (3/4) (4/3) (5/2) (6/2); c) Maximum 10 bases interrupting 2 SSRs on a microsatellite compound	FASTQ	No	Yes	No	No	Yes	No	No	Yes	No	No	No	No	Yes	Yes	No	No	Yes	No graphical outputs.
	53	SSRF	Basic Tool	No	Basic parameters	a) Organism; b) Motif type; c) Minimum repeat lenght.	GBK	No	No	No	Yes	No	Yes	No	No	Yes	No	Yes	Yes	Yes	No	No	No	No	Not downloadable outputs
	54	SSRfinder	Basic Tool	No	Basic parameters	a) Minimum length repeats for mononucleotide; b) Minimum length repeats for dinucleotide; c) Minimum length repeats for trinucleotide; d) Minimum length repeats for tetranucleotide; e) Minimum length repeats for pentanucleotide; f) Minimum length repeats for hexanucleotide; g) Numbers of SSR motifs (automatically counted).	GBK	No	No	Yes	No	Yes	No	No	No	No	No	No	Yes	Yes	Yes	Yes	No	No	Focuses on finding SSR in EST sequences
	55	SSRIT (CugiSSR)	Basic Tool	Yes	Basic parameters	a) Maximum motif lenght; b) Minimum number of repeats	DNA Sequence	No	No	No	Yes	No	Yes	No	No	No	No	No	No	Yes	No	No	No	No	Data download not available
	56	SSRlocator	Pipeline Tool	No	Basic parameters	a) Length of repeated sequence; b) Minimum number of repeats; c) Minimum length of tanden repeat; d) Allowed percentaje of mismatches	DNA Sequence	No	Yes	No	No	No	Yes	No	No	No	No	No	No	Yes	No	No	No	No	Data download not available
	57	SSRMMD	Pipeline Tool	Yes	Basic parameters	a) Number repetitions/mononucleotide; b) Number repetitions/dinucleotide; c) Number repetitions/trinucleotide; d) Number repetitions/tetranucleotide; e) Number repetitions/pentanucleotide; f) Number repetitions/hexanucleotide	FASTA	No	No	No	No	Yes	No	No	no	No	No	No	Yes	No	No	No	No	No	Data download not available
	58	SSRpoly	Pipeline Tool	Yes	Basic parameters	a) Minimal repeat length/ dinucleotide; b) Minimal repeat length/ trinucleotide; c) Minimal repeat length/ tetranucleotide; d) Minimal repeat length/ pentanucleotide; e) Minimal repeat length/ hexanucleotide; f) Optimum melting temperature; g) Minimum melting temperature; h) Maximum melting temperature; i) Maximum GC content.	FASTA	No	No	No	No	Yes	No	No	No	No	No	Yes	Yes	No	Yes	No	No	No	Focuses on finding SSR in EST sequences
	59	SSRprimer	Pipeline Tool	No	Basic parameters	a) Minimum primer size; b) Optimal primer size; c) Maximum primer size; d) Number of primers produced; d) Minimum primer TM; e) Optimal primer TM; f) Maximum primer TM; g) Primer maximum complementarity; h) Primer Max 3' complementarity.	FASTA	Yes	Yes	No	Yes	No	Yes	No	No	Yes	No	No	Yes	Yes	No	No	No	Yes	Focus too much in the primer setup; No flexible parameters to SSR search.
	60	SSR-Primer Generator	Pipeline Tool	No	Basic parameters	a) Repeat length; b) Percentage imperfection level; c) Primer size; d) Primer TM; e) GC% content; f) Maximum TM difference; g) Maximum complementarity; h) Maximum 3' complementarity; i) Maximum Poly-X; j) CG clamp; k) Maximum Ns accepted; l) Primer sequence ID; m) SSR target region; n) Product size range; o) Nucleotide sequence containing the SSR derived from the first step.	FASTA	Yes	No	No	No	Yes	Yes	No	No	No	No	Yes	Yes	Yes	No	No	No	Yes	Focus too much in the primer setup; No flexible parameters to SSR search.
	61	SSRscanner	Basic Tool	No	Basic parameters	a) Repeat types; b) Maximum how many times motif repeats.	DNA sequence	No	No	No	No	Yes	No	No	No	No	Yes	Yes	Yes	Yes	No	No	No	No	No graphical outputs and no flexible parameters to SSR search.
	62	SSRsearch	Basic Tool	No	Basic parameters	a) Number repetitions/mononucleotide; b) Number repetitions/dinucleotide; c) Number repetitions/trinucleotide; d) Number repetitions/tetranucleotide; e) Number repetitions/pentanucleotide; f) Number repetitions/hexanucleotide.	FASTA	No	No	No	No	Yes	No	No	No	No	No	No	No	No	No	No	No	No	No flexible parameters to SSR search
	63	SSRserver	Basic Tool	No	Basic parameters	a) PCR condition; b) Screening method;c) estriction enzyme; d) Associated sequence (Primer 1); e) Map name; f) Linkage group; g) bin; h) start and end.	FASTA	Yes	No	No	Yes	Yes	No	No	No	No	Yes	No	Yes	Yes	No	No	No	No	Focus too much in the primer setup.
	64	STAR	Basic Tool	Yes	Basic parameters	a) DNA motif; b) Position offset; c) Print alignments	FASTA	No	Yes	No	Yes	Yes	No	No	No	No	No	No	No	Yes	No	No	No	Yes	Input size too small. Searches for used defined patterns only
	65	STRING	Basic Tool	No	Basic parameters	Not identified	FASTA	No	No	No	No	Yes	No	No	No	No	No	No	Yes	Yes	No	No	No	No	No flexible parameters to SSR search.
	66	TandemSWAN	Basic Tool	No	Basic parameters	a) Minimal period lengths; b) Maximal period lengths; c) Significance level; d) Penalty factor; e) Motif class.	FASTA; GFF; GBK	No	Yes	No	No	Yes	Yes	No	No	No	No	Yes	No	Start only	No	No	No	No	No flexible parameters to SSR search.
	67	TRDB	Pipeline Tool	No	Advanced parameters	a) input sequence; Intermediate: a) Maximum Period Size; b) Flanking Sequence; c) Masked Sequence File; d) Sequence; e) Alignment Parameters (match, mismatch, indels); f) Minimum Alignment Score To Report Repeat; g) Maximum Period Size; h) Maximum TR array Size (bp, millions); i) Flanking Sequence; j) Masked Sequence; k) File Data File; l) Sequence.	FASTA; GFF	Yes	No	No	No	Yes	Yes	No	No	Yes	Yes	Yes	Yes	Yes	Yes	Yes	Yes	Yes	Doesn't just focus on SSR.
	68	TReaDS	Pipeline Tool	No	Basic parameters	a) Maximum motif length; b) Minimum motif length; c) Exponent; d) Substitutions; e) Indels; f) Flancking sequence length.	FASTA	No	Yes	No	Yes	Yes	Yes	No	No	Yes	Yes	Yes	Yes	Yes	No	No	Yes	Yes	Limited sequence report.
	69	T-reks	Pipeline Tool	Yes	Basic parameters	a) Sequence type; b) Percentage of similarity; c) Filter the overlapping repeats; d) Disable the sequence splitting.	FASTA	Yes	Yes	No	Yes	Yes	Yes	No	No	No	No	No	No	Yes	No	No	No	Yes	Too small input size.
	70	TRF	Basic Tool	Yes	Advanced parameters	Basic: a) input sequence; Intermediate: a) Maximum Period Size; b) Flanking Sequence; c) Masked Sequence File; d) Sequence . Advanced: a) Alignment Parameters (match, mismatch, indels); b) Minimum Alignment Score To Report Repeat; c) Maximum Period Size; d) Maximum TR array Size (bp, millions); e) Flanking Sequence; f) Masked Sequence; g) File Data File; h) Sequence	FASTA	No	Yes	No	Yes	No	Yes	No	No	No	No	No	Yes	Yes	Yes* (file < 10Mb)	No	No	No	Data download not available
	71	TROLL	Basic Tool	Yes	Basic parameters	a) SSR minimum length; b) Maximum motif length.	DNA sequence	No	No	No	No	Yes	No	No	No	No	No	No	No	Start only	Yes	No	No	Yes	No graphical outputs
	72	TRStalker	Basic Tool	No	Basic parameters	a) Neighboring TR; b) Steiner-STR with sum.	FASTA	No	No	No	No	Yes	No	No	No	No	Yes	No	No	Yes	Yes	Yes	No	Yes	No flexible parameters to SSR search.
	73	VNTRfinder	Pipeline Tool	No	Basic parameters	a) Tandem repeat minimum score; b) Match; c) Mismatch; d) Indel; e) Maxperiod scores set at 20, 2, 3, 5 and 500.	FASTA	No	Yes	Yes	Yes	No	Yes	No	No	No	Yes	No	Yes	Yes	Yes	Yes	No	No	Focuses on detecting variants rather than characterizing microsatellite types and their frequency
	74	Websat (WebTROLL)	Pipeline Tool	Yes	Basic parameters	i) Motif lenght; ii) Repeat Minimum	FASTA	No	Yes	No	Yes	No	Yes	No	No	Yes	No	No	No	No	No	No	No	Yes	SSR analysis very limited, focus too much on primer design
		Total	74																						74
